# Supplementary material for: Room-Temperature Synthesis of Carbon Nanochains via the Wurtz Reaction
Source: Nanomaterials (Basel). 2025 Mar 6;15(5):407. doi: 10.3390/nano15050407 (PMC11901694; doi:10.3390/nano15050407)
Supplement: Supplementary file 1 [file nanomaterials-15-00407-s001.zip]

Archive with 1 entries (1 files):
- nanomaterials-3500301-supplementary.pdf
